# Supplementary material for: Investigating the Contribution of Major Drug-Metabolising Enzymes to Possum-Specific Fertility Control
Source: Int J Mol Sci. 2023 May 29;24(11):9424. doi: 10.3390/ijms24119424 (PMC10253456; doi:10.3390/ijms24119424)
Supplement: Supplementary file 1 [file ijms-24-09424-s001.zip]

Archive with 1 entries (1 files):
- ijms-2381673-supplementary.pdf
